# Supplementary material for: Clinical Characteristics, Microbiological Sources, and Outcomes of Candida-Positive ICU Cultures in Critically Ill Adults
Source: J Clin Med. 2026 May 12;15(10):3710. doi: 10.3390/jcm15103710 (PMC13207584; doi:10.3390/jcm15103710)
Supplement: Supplementary file 1 [file jcm-15-03710-s001.zip]

Archive with 1 entries (1 files):
- jcm-4294362-supplementary.pdf
